# Supplementary material for: Canady Helios Cold Plasma Induces Non-Thermal (24 °C), Non-Contact Irreversible Electroporation and Selective Tumor Cell Death at Surgical Margins
Source: Cancers (Basel). 2025 Dec 2;17(23):3869. doi: 10.3390/cancers17233869 (PMC12691019; doi:10.3390/cancers17233869)
Supplement: Supplementary file 1 [file cancers-17-03869-s001.zip]

Archive with 5 entries (5 files):
- Supplement Table S1.pdf
- Supplemental Figure S1.pptx
- Supplemental Figure S2.pptx
- Supplemental Figure S3.pptx
- Supplemental Figure S4.pptx
